# Supplementary material for: Stimulation of tumoricidal immunity via bacteriotherapy inhibits glioblastoma relapse
Source: Nat Commun. 2024 May 18;15:4241. doi: 10.1038/s41467-024-48606-5 (PMC11102507; doi:10.1038/s41467-024-48606-5)
Supplement: Supplementary file 4 — Source Data [file 41467_2024_48606_MOESM4_ESM.xlsx]

## Sheet: Fig1d
			Hypoxia	Normoxia
		Mean Density of GFP	133.905	3.453
			122.278	9.99
			118.061	9.021
			115.063	10.251
			113.031	1.823
			105.67	8.139
			92.236	3.704
			92.07	4.706
			81.178	8.521
			54.743	8.012
			42.44	8.467
			47.405	10.17

## Sheet: Fig2b
			Control	GSDMD-GFP
		Relative GSDMD levels	1	9.06307
			1	10.0561
			1	9.25351
			1	11.3924

## Sheet: Fig2g
		Diamenter (nm)	Intensity (%)
		59.82	0	0.3	0.8
		68.33	2.9	3.7	3.1
		79.19	10	9.3	9.7
		87.65	15.8	14.9	15.3
		98.1	20	19.3	19.4
		101.3	20.2	19	20
		106.02	15.7	17.3	16
		116.3	9	9.6	9.5
		121.01	5.9	5.7	5.5
		134.9	0.5	0.9	0.7

## Sheet: Fig2h
		Time (hour)	Cumulative release (%)
		6	11.9766	13.7428	13.7599
		12	17.8886	18.566	19.5032
		24	32.626	40.5258	39.1362
		48	49.2013	49.8762	53.0064
		96	66.76	69.7351	73.0249
		192	76.5641	70.587	78.7258
		384	98.6172	96.3595	99.6125

## Sheet: Fig2i
		Time (day)	(-) S. Typhimurium			(+) S. Typhimurium
		0	111.28	112.31	115.29	118.795	113.285	113.8
		1	110.2	111.7	116.81	110.95	113.505	114.255
		2	111.4	112.5	110.25	116.95	110.825	111.375
		3	113.3	115.67	110.03	114.485	111.665	112.85
		4	114.23	114.62	111.34	114.425	115.285	117.48
		5	117.63	115.83	116.56	111.73	112.095	116.195
		6	112.28	118.64	116.57	112.46	110.425	117.605
		7	113.62	116.73	119.62	112.675	114.12	118.175

## Sheet: Fig3e
			Ctrl	pBAD- LysE
		Detected GFP	1.28432	55.1815
			1.13781	50.3901
			1.01233	48.6523
			1.05362	47.4168
			0.92844	46.5794
			0.889967	43.546
			0.964144	38.0099
			0.875321	37.9415
			0.854049	33.453

## Sheet: Fig3g
		Time (hour)	Ctrl									pBAD- LysE
		0	0	0	0	0	0	0	0	0	0	0	0	0	0	0	0	0	0	0
		4	2.96075	2.62299	2.33371	2.4289	2.14033	2.05164	2.22264	2.01788	1.96884	64.1544	58.1734	55.7493	53.9102	52.5349	48.6016	41.7533	41.2736	35.6454
		12	3.11658	2.76104	2.45654	2.55674	2.25298	2.15962	2.33962	2.12408	2.07246	133.905	122.278	118.061	115.063	113.031	105.67	92.236	92.07	81.178
		24	13.7441	12.1762	10.8333	11.2752	9.93564	9.52392	10.3177	9.36719	9.13955	160.386	145.434	139.373	134.776	131.337	121.504	104.383	103.184	89.1136

## Sheet: Fig4b
		Ctrl	SDV	SLIN	IASNDS
	QL01#GBM	0	5	2	13
		0	6	3	16
		0	4	1	12
		0	5	0	14
		0	5	0	12
		1	6	2	10
	NHA	0	0	0	0
		1	0	0	1
		1	1	1	0
		0	1	0	0
		0	0	0	0
		0	0	1	0

## Sheet: Fig4e
		Time (h)	Ctrl			SLIN			IASNDS
		24	8.5	2.6	3.4	6.7	2.6	8.7	7.5	4.9	4.6
		48	40.3	45.3	58.7	37.3	44.9	52.9	34.8	38.6	33.5
		72	100	98.5	90.2	73.6	80.5	84.6	50.4	43.8	52.4

## Sheet: Fig4g
			Ctrl	SDV	SLIN	IASNDS
		SYTOX positive (%)	3.43	15.83	13.55	45.54
			2.41	21.18	20.79	44.62
			2.93	22.09	13.67	45.06
			3.07	15.41	21.46	44.26
			2.82	21.98	14.03	43.16
			2.95	21.99	14.87	44.02

[truncated: 32 more sheets: Fig4h, Fig4i, Fig4j, Fig4k, Fig5f, Fig5g, Fig5h, Fig5j, Fig6f, Fig6g, Fig6h, Fig7c, Fig7d, Fig7g, Fig7h, Fig7i, Fig7j, FigS3,  FigS4b,  FigS7 …]
